# Supplementary material for: Assessing private provider perceptions and the acceptability of video observed treatment technology for tuberculosis treatment adherence in three cities across Viet Nam
Source: PLoS One. 2021 May 7;16(5):e0250644. doi: 10.1371/journal.pone.0250644 (PMC8104441; doi:10.1371/journal.pone.0250644)
Supplement: S1 Dataset — (XLS) [file pone.0250644.s007.xls]

## Sheet: VOT
Study ID	sex	age	city	years_since_medical_school	year_privateclinic	observation	new_approaches	identify_side_effects	identify_default	time_com_doc	time_com_pa	save_time	save_money	differentiated_care	improve_adherence	confident_monitor	confident_differentiate	confidential	staff_support	share_data	address_problem	use_beneficial	relevance	accept_vot	govt_work
VOT001	2	1	3	1	5	5	4	4	4	3	4	5	4	2	4	4	4	4	4	4	2	4	4	1	1
VOT002	1	1	3	1	2	2	5	4	2	2	2	4	4	3	4	2	4	4	4	4	3	4	2	1	1
VOT003	1	2	3	2	10	4	4	4	3	2	3	3	3	4	3	4	4	2	4	4	3	4	2	1	1
VOT004	2	3	3	3	15	5	4	4	4	3	3	4	2	4	3	4	4	3	5	4	4	4	2	1	2
VOT005	1	3	3	3	12	2	5	2	2	2	2	2	2	2	2	2	2	2	2	4	3	2	2	2	1
VOT006	1	2	3	1	5	4	4	2	4	1	2	4	4	4	4	4	4	4	2	4	3	2	2	1	1
VOT007	1	3	3	2	20	4	3	2	4	2	3	2	2	2	4	2	2	2	4	4	2	3	2	2	1
VOT008	1	3	3	2	10	5	5	4	4	2	2	4	4	4	5	3	4	2	5	4	4	4	2	1	1
VOT009	1	3	3	3	29	2	4	2	3	1	2	2	2	4	4	4	4	5	4	2	4	2	2	1	2
VOT010	1	3	3	1	3	4	4	4	4	2	2	4	2	4	4	2	2	4	4	3	2	5	2	2	1
VOT011	1	1	3	1	6	4	3	3	4	2	2	2	2	4	4	2	4	2	4	4	2	4	2	2	1
VOT012	1	2	3	1	2	2	5	4	4	2	3	4	2	2	2	2	3	4	4	2	4	2	2	2	1
VOT013	1	2	3	2	19	4	4	4	4	1	3	2	2	4	4	4	4	4	4	4	4	4	2	1	1
VOT014	2	3	3	3	30	2	4	2	2	2	1	2	2	2	2	2	2	5	2	2	2	2	1	2	1
VOT015	1	3	3	2	11	5	3	1	4	4	4	4	2	4	4	4	4	2	4	4	4	2	2	2	2
VOT016	1	2	3	1	1	4	4	4	4	4	4	4	4	4	4	4	4	5	4	4	4	4	4	1	1
VOT017	1	2	3	1	4	1	1	3	3	4	3	2	2	3	1	3	3	5	3	3	4	3	3	1	1
VOT018	1	3	3	2	5	4	4	4	4	4	4	4	2	4	4	4	4	4	2	2	4	3	2	2	1
VOT019	1	3	3	2	22	4	4	2	4	2	1	2	4	4	4	2	4	2	3	4	2	4	2	2	1
VOT020	2	1	3	1	2	4	3	2	3	1	2	2	2	3	3	4	4	4	4	3	4	4	2	1	1
VOT021	1	1	3	1	3	4	4	2	4	1	2	4	2	4	4	2	4	4	4	4	2	4	2	1	1
VOT022	1	3	3	3	29	4	2	2	3	2	2	2	2	3	4	2	2	5	4	2	4	2	2	2	1
VOT023	2	2	3	2	24	4	4	4	4	1	2	3	2	4	3	3	4	4	4	5	2	2	2	2	1
VOT024	1	3	3	2	20	4	4	4	4	3	3	4	2	4	4	3	4	4	4	4	4	4	2	1	1
VOT025	1	2	3	2	13	5	4	4	4	4	2	4	2	4	4	4	4	4	4	3	4	4	2	1	1
VOT026	1	2	3	2	18	3	4	2	3	3	2	4	2	4	4	4	4	4	2	3	3	4	3	2	2
VOT027	1	2	3	2	4	4	4	4	4	3	2	2	2	4	4	2	4	4	4	4	2	2	2	2	1
VOT028	2	3	3	3	27	2	4	2	4	2	2	2	2	3	4	3	2	2	4	3	2	2	2	2	1
VOT029	1	2	3	1	2	4	4	4	4	2	2	4	2	4	4	2	4	4	4	4	4	2	2	1	1
VOT030	1	2	3	2	14	4	4	3	4	2	3	4	4	4	4	3	4	2	4	4	3	3	2	1	1
VOT031	1	3	3	2	20	3	3	4	4	2	2	2	2	3	4	4	4	4	3	2	4	3	4	1	2
VOT032	1	3	3	2	20	4	3	3	3	4	3	2	2	3	4	4	4	4	2	3	2	3	2	2	1
VOT033	1	3	3	2	23	4	4	4	2	2	4	4	4	4	4	2	4	4	4	4	4	4	2	1	1
VOT034	1	2	3	2	20	2	4	4	4	4	4	4	2	4	4	4	4	4	4	2	4	4	2	1	1
VOT035	1	2	1	2	13	4	4	3	4	3	2	5	3	4	4	3	4	4	4	3	6	3	2	1	1
VOT036	2	1	1	1	1	4	4	3	4	3	3	5	2	4	3	4	4	4	2	4	4	4	2	1	1
VOT037	1	2	1	2	2	5	5	5	4	4	4	4	3	5	4	5	3	2	5	5	4	5	2	1	1
VOT038	1	2	1	2	10	5	4	4	4	2	2	4	2	5	4	4	2	5	5	5	4	4	3	1	1
VOT039	2	1	1	1	4	5	4	2	5	4	3	2	4	4	4	3	4	2	4	4	4	4	2	1	1
VOT040	1	1	1	1	12	5	4	4	4	2	3	4	2	3	3	3	4	2	4	4	3	3	2	1	1
VOT041	1	1	1	1	10	5	5	4	4	4	4	4	3	4	4	3	3	4	4	4	5	4	3	1	1
VOT042	1	1	1	1	2	5	5	4	4	3	4	4	3	4	4	4	4	2	4	4	4	4	3	1	1
VOT043	1	1	1	1	2	4	5	4	4	4	3	4	4	4	4	4	4	2	4	4	4	4	4	1	1
VOT044	1	1	1	1	13	5	5	4	4	4	3	4	4	4	5	4	4	4	4	4	4	4	3	1	1
VOT045	1	3	1	3	1	4	5	4	4	3	3	4	4	4	3	4	4	2	4	5	4	4	3	1	1
VOT046	2	1	1	1	16	4	4	4	4	4	2	4	4	4	4	3	4	4	4	4	4	5	2	1	1
VOT047	1	1	1	1	2	5	4	4	4	4	3	4	3	4	4	4	4	2	4	4	4	4	4	1	1
VOT048	2	1	1	1	2	5	4	4	5	3	3	5	5	5	4	3	4	2	5	5	4	5	4	1	1
VOT049	2	2	1	1	8	4	4	4	4	4	4	4	4	4	4	4	4	4	4	3	4	4	4	1	1
VOT050	2	1	1	1	6	5	5	1	1	3	3	1	4	1	1	4	4	2	1	1	1	4	4	1	1
VOT051	2	1	1	1	3	4	4	4	4	4	4	4	4	4	4	4	4	2	4	4	4	4	4	1	1
VOT052	2	3	2	3	14	5	4	4	4	3	4	5	2	5	5	4	4	2	5	4	5	5	3	1	2
VOT053	2	3	2	3	14	4	4	4	4	4	4	4	4	4	4	4	4	2	4	4	4	5	3	1	2
VOT054	1	1	1	2	4	4	4	4	4	4	4	4	3	4	4	4	4	2	5	4	5	4	3	1	2
VOT055	1	1	1	1	2	4	4	4	4	4	4	4	2	4	4	4	4	2	4	4	4	4	2	1	2
VOT056	2	1	1	1	1	5	4	4	4	3	2	4	4	3	4	4	3	2	4	4	4	4	4	1	1
VOT057	2	2	1	2	5	5	5	5	4	4	4	4	3	4	5	4	4	2	4	4	4	4	4	1	1
VOT058	2	3	1	3	3	5	4	4	4	4	3	4	3	4	4	4	4	4	4	4	4	4	3	1	1
VOT059	2	3	1	2	14	5	4	4	4	4	4	4	2	3	4	4	4	2	4	4	4	4	2	1	1
VOT060	2	3	1	3	14	4	4	5	4	4	3	4	4	4	4	4	4	4	4	4	4	4	3	1	1
VOT061	1	3	1	3	13	4	4	4	4	3	2	4	4	5	4	4	4	2	4	4	4	4	3	1	2
VOT062	2	1	2	1	3	5	4	2	2	4	2	2	2	4	4	4	2	4	4	4	2	2	1	1	1
VOT063	2	2	2	2	15	4	5	3	4	4	4	4	3	4	4	4	3	2	4	4	4	4	3	1	1
VOT064	2	1	2	2	10	3	3	2	4	2	3	4	2	2	4	2	2	2	4	4	3	4	2	2	1
VOT065	2	1	2	1	10	5	4	3	4	2	2	3	4	4	5	2	4	4	5	5	4	4	2	1	1
VOT066	2	3	2	3	5	4	4	4	4	4	4	3	3	4	4	4	4	3	3	3	3	4	2	1	2
VOT067	2	3	2	2	10	4	4	3	4	3	2	4	2	2	4	4	4	4	4	4	4	4	2	1	1
VOT068	1	3	2	3	10	4	3	2	4	3	4	4	3	4	4	3	4	2	4	4	4	4	2	1	1
VOT069	1	2	2	2	1	5	5	5	5	3	2	4	4	4	4	4	4	4	4	4	3	4	2	1	1
VOT070	1	3	2	3	5	4	2	2	4	2	2	2	2	2	2	3	2	4	4	2	4	3	2	2	1
VOT071	2	1	2	1	6	5	5	3	3	3	3	3	4	3	3	3	3	2	3	4	3	3	2	1	1
VOT072	1	1	2	1	10	5	5	4	5	5	4	5	5	5	5	5	5	4	4	4	4	4	4	1	1
VOT073	1	3	1	3	10	4	4	4	4	4	4	4	4	4	5	4	4	3	4	4	3	4	3	1	2
VOT074	2	3	1	3	12	4	4	4	4	4	3	4	4	4	4	4	4	2	4	4	4	4	3	1	2
VOT075	1	2	2	2	14	4	4	4	4	3	3	4	3	4	4	4	4	4	3	4	4	4	3	1	1
VOT076	1	1	2	1	3	5	5	4	4	4	3	3	2	4	4	3	4	2	4	4	4	4	2	1	1
VOT077	1	1	2	1	3	4	4	5	5	4	3	4	3	4	4	4	4	3	4	4	4	4	3	1	1
VOT078	2	3	2	3	14	4	4	4	4	4	4	4	4	4	4	4	4	2	4	4	4	4	3	1	1
VOT079	1	3	1	2	20	5	4	2	4	4	3	4	3	5	4	4	4	2	4	3	5	4	4	1	2
